# Supplementary material for: Effectiveness of eHealth Nutritional Interventions for Middle-Aged and Older Adults: Systematic Review and Meta-analysis
Source: J Med Internet Res. 2021 May 17;23(5):e15649. doi: 10.2196/15649 (PMC8167617; doi:10.2196/15649)
Supplement: Multimedia Appendix 6 [file jmir_v23i5e15649_app6.xlsx]

## Sheet: Sheet1
Studies	Aalbers et al., 2016	Alencar et al ., 2017	Ahn et al., 2016	Akhu-Zaheya & Shiyab., 2017	Ambeba et al., 2015	Axley et al., 2017	Balk-Møller et al., 2017 [23]	Barnason et al., 2019	Benson et al., 2019	Bentley et al., 2016 [24]	Block et al., 2015 [25]	Castro Sweet et al., 2018	Choi et al., 2019	Clark et al., 2019	Das et al., 2017	Dennison et al., 2014	Duan et al., 2018	Duncan et al., 2014 [26]	Elbert et al., 2016	Eyles et al., 2017 [27]	Fernandes et al., 2016 [28]	Fukuoka et al., 2015 [29]	Gilson et al., 2017 [30]	Gomez-Marcos et al., 2018 [31]	Haas et al., 2019	Hageman et al., 2017	Haggerty et al., 2017	Hales et al., 2016 [32]	Hansel et al., 2017	Hartman et al., 2016 [33]	Holmen et al., 2014 [34]	Huber et al., 2015	Järvelä-Reijonen et al., 2018	Kanera et al., 2017 [35]	Kempf et al., 2017	Khanna et al., 2014	Koot et al., 2019	Lim et al., 2016	Liu et al., 2018 [36]	Lorig et al., 2016	Luley et al., 2014	Mason et al., 2018	Martin et al., 2015	McCarroll et al., 2015 [37]	McKenzie et al., 2017	Michaelides et al., 2018	Miller et al., 2017	Moin et al., 2018	Mundi et al., 2015 [38]
Anthropometric outcomes
Weight	(w, ig) c	(b, ig)	0			(w, ig)b	(w, ig)	(w, ig)		(w, ig)	(w, ig)	(w)	(w), (b, ig)	0	(w)	(w, ig)						(w, ig) c		(w, ig)	(w)	(w)	0	(w, ig)	(b, ig)	(w, ig)	0	0			0		(w)				(w), (b, ig)*	(w)	(b, ig)	(w) b	(w)	(w)	0	(w), (b,ig)	(w)
BMI	(w, ig)		0			(w, ig)		(w, ig)	0		(w, ig)		(w), (b, ig)									(w, ig)		(w, ig)	(w)			(w, ig)				(b, ig)d				0		0			(w), (b, ig)*			(w)	(w)	(w)	0		(w)
Body adiposity							(w, ig)																	(w, ig)
Hip circumference																						(w, ig)
Waist-to-hip ratio																																(b, ig)
Clinical outcomes
Pulse pressure
Liver enzyme and lipid profile						(w, ig)																0
Fat mass (in kg), or body fat		(b, ig)																							(w)													(w, ig)
hbA1c level									0	(w, ig)	(w, ig)	(w)	0												0				(b, ig)		0				(w, ig)	0	(w)	(w, ig)		(w)	0				(w)
Waist circumference							(w, ig)				(w, ig)														(w)	(w)	0		(b, ig)			0				0		0			(w)		(b, ig)	(w)
Urinary sodium level																				0									0
Blood pressure level		0					0						0							0		(w, ig)			(w)	0									(w, ig)	0		0	(w, ig)		(w)		0, (b, ig)		(w)
Fasting blood glucose level											(w, ig)											0			0	0			0						(w, ig)										(w)
Triglycerides level													0												0	0			0						(w, ig)	0		0			(w), (b, ig)*				(w)
Cholesterol level							0		(w, ig)				0												0	0			0						0	0		0	(w, ig) c		(w)				0		(b, ig)
Serum creatinine																													0																(w)
Insulin level																									0
C-reactive protein																																													0
Alkaline phosphatase																																													(w)
Total white blood cell																																													(w)
ALT/AST																																													(w)
Behavioural outcomes
Dietary behavior	(w, ig)		(w, ig)		(w, ig)				(w, ig)				(w)				(w, ig)	0	(w)			(w, ig)	0		(w)	0		0	(b, ig)		0	0	0	0	(w, ig)		(w)	(w, ig)	(w, ig)					0
Dietary attitudes			(w)c					(w, ig)																									(b, ig)*									(w)
Adherence to Mediterranean diet				(b, ig)d, (w, ig)
Low saturated fat and energy content of purchased foods																				0
Low salt content of purchased foods																				(w, ig)
Adherence to health behaviours				(b, ig)					(w, ig)												(w, ig)																			(w)
Framingham risk (CVD risk)											(w, ig)																								0				(w, ig)
Nutritional status
Physical activity level		(b, ig)						0	0								(w, ig)	0				(w, ig)	0		0	0	(b, cg) e		0	(w)	0	0					0	(w, ig)	(w, ig)	(w)				0					(w)
Educational outcomes
Health literacy																		0													0																		0
Nutritional knowledge			0
Other outcomes
Psychological outcomes												(w)										0					(b, cg)	0			0	0								(w), (b,cg)				0
Quality of life																									0						0				(w, ig)
App usage																(w, ig)																						(w)
	0: No significant changes or differences between groups
	b (w): within-group improvements in both groups
	c (w, ig): within-group improvements in favour of IG
	d (b, ig): between-group improvements in favour of IG
	e (b, cg): between-group improvements in favour of CG
	* between-group improvements in favour of the IG without technology intervention
[truncated: 20 more columns]
