# Supplementary material for: Effectiveness of eHealth Nutritional Interventions for Middle-Aged and Older Adults: Systematic Review and Meta-analysis
Source: J Med Internet Res. 2021 May 17;23(5):e15649. doi: 10.2196/15649 (PMC8167617; doi:10.2196/15649)
Supplement: Multimedia Appendix 9 [file jmir_v23i5e15649_app9.xlsx]

## Sheet: Clean Version
Studies	Aalbers et al., 2016	Ahn et al., 2016	Akhu-Zaheya & Shiyab., 2017	Alencar et al., 2017	Ambeba et al., 2015	Axley et al., 2017	Balk-Møller et al., 2017	Barnason et al., 2019	Benson et al., 2019	Bentley et al., 2016	Block et al., 2015	Castro Sweet et al., 2018	Choi et al., 2019	Clark et al., 2019	Das et al., 2017	Dennison et al., 2014	Duan et al., 2018	Duncan et al., 2014	Elbert et al., 2016	Eyles et al., 2017	Fernandes et al., 2016	Fukuoka et al., 2015	Gilson et al., 2017	Gomez-Marcos et al., 2018	Haas et al., 2019	Hageman et al., 2017	Haggerty et al., 2017	Hales et al., 2016	Hansel et al., 2017	Hartman et al., 2016	Holmen et al., 2014	Huber et al., 2015	Järvelä-Reijonen et al., 2018	Kanera et al., 2017	Kempf et al., 2017	Khanna et al., 2014	Koot et al., 2019	Lim et al., 2016	Liu et al., 2018	Lorig et al., 2016	Luley et al., 2014	Mason et al., 2018	Martin et al., 2015	McCarroll et al., 2015	McKenzie et al., 2017	Michaelides et al., 2018	Miller et al., 2017	Moin et al., 2018	Mundi et al., 2015
Title and Abstract
1a) Identification as a randomised trial in the title	0	0	0	0	0	0.5	0.5	0.5	0.5	0	0.5	0	0.5	0.5	0	0.5	0.5	0.5	0.5	0.5	0.5	0	0	0.5	0	0.5	0.5	0.5	0.5	0	0.5	0.5	0.5	0.5	0.5	0	0	0	0.5	0	0	0	0.5	0	0	0	0	0	0
1b) Structured summary of trial design, methods, results, and conclusions (for specific guidance see CONSORT for abstracts)	0.5	0.5	0.5	0.5	0.5	0.5	0.5	0.5	0.5	0.5	0.5	0.5	0.5	0.5	0.5	0.5	0.5	0.5	0.5	0.5	0	0	0.5	0.5	0.5	0.5	0.5	0.5	0.5	0.5	0.5	0.5	0.5	0.5	0.5	0.5	0.5	0.5	0.5	0.5	0.5	0.5	0.5	0.5	0.5	0.5	0.5	0.5	0
Introduction
2a) Scientific background and explanation of rationale	0.5	0.5	0.5	0.5	0.5	0.5	0.5	0.5	0.5	0.5	0.5	0.5	0.5	0.5	0.5	0.5	0.5	0.5	0.5	0.5	0.5	0.5	0.5	0.5	0.5	0.5	0.5	0.5	0.5	0.5	0.5	0.5	0.5	0.5	0.5	0.5	0.5	0.5	0.5	0.5	0.5	0.5	0.5	0.5	0.5	0.5	0.5	0.5	0.5
2b) Specific objectives or hypotheses	0.5	0	0.5	0.5	0.5	0.5	0.5	0.5	0.5	0.5	0.5	0.5	0.5	0.5	0.5	0.5	0.5	0.5	0.5	0.5	0.5	0.5	0.5	0.5	0.5	0.5	0.5	0.5	0.5	0.5	0.5	0.5	0.5	0.5	0.5	0.5	0.5	0.5	0.5	0.5	0.5	0.5	0.5	0.5	0.5	0.5	0.5	0.5	0.5
Methods
3a) Description of trial design (such as parallel, factorial) including allocation ratio	0.5	0.5	0.5	0.5	0.5	0.5	0.5	0	0.5	0.5	0.5	0.5	0.5	0.5	0.5	0.5	0.5	0.5	0.5	0.5	0.5	0.5	0.5	0.5	0.5	0.5	0.5	0.5	0.5	0.5	0.5	0.5	0.5	0.5	0.5	0.5	0.5	0.5	0.5	0.5	0.5	0.5	0.5	0.5	0.5	0.5	0.5	0.5	0.5
3b) Important changes to methods after trial commencement (such as eligibility criteria), with reasons	0	0	0	0	0	0	0	0	0	0.5	0	0	0	0	0	0	0	0	0	0	0	0	0	0	0	0.5	0	0	0	0	0	0	0	0	0	0.5	0	0	0	0	0	0	0	0	0	0	0	0	0
4a) Eligibility criteria for participants	0.5	0	0.5	0.5	0.5	0.5	0.5	0.5	0.5	0.5	0.5	0.5	0.5	0.5	0.5	0.5	0.5	0.5	0.5	0.5	0.5	0.5	0.5	0.5	0.5	0.5	0.5	0.5	0.5	0.5	0.5	0.5	0.5	0.5	0.5	0.5	0.5	0.5	0.5	0.5	0.5	0.5	0.5	0.5	0.5	0.5	0.5	,5	0
4b) Settings and locations where the data were collected	0.5	0.5	0.5	0.5	0.5	0.5	0.5	0.5	0.5	0.5	0.5	0.5	0.5	0.5	0.5	0.5	0.5	0.5	0.5	0.5	0.5	0.5	0.5	0.5	0.5	0.5	0.5	0.5	0.5	0.5	0.5	0.5	0.5	0.5	0.5	0.5	0.5	0.5	0.5	0.5	0.5	0.5	0.5	0.5	0.5	0.5	0.5	0.5	0.5
5) The interventions for each group with sufficient details to allow replication, including how and when they were actually administered	1	1	1	1	1	1	1	1	1	1	1	1	1	1	1	1	1	1	1	1	1	1	1	1	1	1	1	1	1	1	1	1	1	1	1	1	1	1	1	1	1	1	1	1	1	1	1	1	1
6a) Completely defined pre-specified primary and secondary outcome measures, including how and when they were assessed	0.5	0	0	0.5	0.5	0.5	0.5	0.5	0.5	0.5	0.5	0.5	0.5	0.5	0.5	0.5	0	0	0	0.5	0	0.5	0	0.5	0.5	0.5	0	0.5	0.5	0	0.5	0.5	0.5	0	0.5	0.5	0.5	0.5	0.5	0.5	0.5	0.5	0.5	0.5	0.5	0.5	0.5	0.5	0
6b) Any changes to trial outcomes after the trial commenced, with reasons	0	0	0	0	0	0	0	0	0	0	0	0	0	0	0	0	0	0	0	0	0	0	0	0	0	0	0	0	0	0	0	0	0	0	0	0	0	0	0	0	0	0	0	0	0	0	0	0	0
7a) How sample size was determined	0	0	0.5	0	0	0.5	0.5	0.5	0.5	0.5	0.5	0.5	0	0.5	0.5	0.5	0	0.5	0	0.5	0.5	0.5	0.5	0.5	0.5	0.5	0	0.5	0.5	0	0.5	0.5	0.5	0.5	0	0	0.5	0	0.5	0.5	0	0.5	0	0	0	0.5	0	0.5	0
7b) When applicable, explanation of any interim analyses and stopping guidelines	0	0	0	0	0	0	0	0	0	0	0	0	0	0	0	0	0	0	0	0	0	0	0	0	0	0	0	0	0	0	0	0	0	0	0	0	0	0	0	0	0	0	0	0	0	0	0	0	0
8a) Method used to generate the random allocation sequence	na	na	0.5	na	0	0.5	0	0	0.5	0.5	0.5	na	0	0	na	0.5	0	0.5	0	0.5	0.5	0.5	na	0.5	na	0.5	0.5	0.5	0.5	0	0	0.5	0	0	0.5	0.5	na	0	0.5	na	0	na	0	na	na	na	na	na	na
8b) Type of randomisation; details of any restriction (such as blocking and block size)	na	na	0.5	na	0	0.5	0	0	0.5	0.5	0.5	na	0	0	na	0	0	0	0	0.5	0.5	0.5	na	0.5	na	0.5	0	0	0.5	0.5	0	0.5	0	0	0.5	0	na	0	0.5	na	0	na	0	na	na	na	na	na	na
9) Mechanism used to implement the random allocation sequence (such as sequentially numbered containers), describing any steps taken to conceal the sequence until interventions were assigned	na	na	1	na	0	1	0	0	1	1	1	na	0	0	na	0	0	0	0	1	1	1	na	1	na	0.5	1	0	1	0	0	1	0	0	1	0	na	0	1	na	0	na	0	na	na	na	na	na	na
10) Who generated the random allocation sequence, who enrolled participants, and who assigned participants to interventions	na	na	0	na	0	0	0	0	1	1	1	na	0	0	na	0	0	0	0	1	1	1	na	1	na	0.5	1	0	1	1	0	0	0	0	0	0	na	0	1	na	0	na	1	na	na	na	na	na	na
11a) If done, who was blinded after assignment to interventions (for example, participants, care providers, those assessing outcomes) and how	na	na	na	na	na	na	na	na	na	na	na	na	na	na	na	na	na	na	na	na	na	na	na	na	na	na	na	na	na	na	na	na	na	na	na	na	na	na	na	na	na	na	na	na	na	na	na	na	na
11b) If relevant, description of the similarity of interventions	0	0	0	0	0.5	0	0	0.5	0	0	0	0	0	0	0	0	0	0	0	0	0	0	0	0	0	0	0	0	0	0	0	0	0	0	0	0.5	0.5	0	0	0.5	0	0	0	0	0	0.5	0	0	0
12a) Statistical methods used to compare groups for primary and secondary outcomes	0.5	0.5	0.5	0.5	0.5	0.5	0.5	0.5	0.5	0.5	0.5	0.5	0.5	0.5	0.5	0.5	0.5	0.5	0	0.5	0.5	0.5	0.5	0.5	0.5	0.5	0.5	0.5	0.5	0.5	0.5	0.5	0.5	0.5	0.5	0.5	0.5	0.5	0.5	0.5	0.5	0.5	0.5	0.5	0.5	0.5	0.5	0.5	0.5
12b) Methods for additional analyses, such as subgroup analyses and adjusted analyses	0.5	0	0.5	0.5	0	0.5	0.5	0	0	0	0.5	0.5	0.5	0	0.5	0.5	0	0.5	0	0.5	0	0.5	0.5	0	0	0.5	0	0	0.5	0	0.5	0.5	0	0.5	0	0	0	0	0.5	0.5	0.5	0	0	0	0	0	0	0.5	0
Results
13a) For each group, the numbers of participants who were randomly assigned, received intended treatment, and were analysed for the primary outcome	na	na	0.5	na	0.5	0.5	0.5	0.5	0.5	0.5	0.5	0.5	0.5	0.5	0.5	0.5	0.5	0.5	0.5	0.5	0.5	0.5	0.5	0.5	0.5	0.5	0.5	0.5	0.5	0.5	0.5	0.5	0.5	0.5	0.5	0.5	0.5	0.5	0.5	0.5	0.5	0.5	0.5	na	0.5	na	na	na	na
13b) For each group, losses and exclusions after randomisation, together with reasons	0	0	0.5	0.5	0.5	0	0.5	0.5	0.5	0.5	0.5	0	0.5	0.5	0.5	0.5	0.5	0.5	0.5	0.5	0.5	0.5	0	0.5	0.5	0.5	0.5	0.5	0.5	0.5	0.5	0.5	0.5	0, numbers indicated but no reason provided	0	0.5	0.5	0.5	0	0.5	0.5	0.5	0.5	0	0.5	0.5	0	0.5	0.5
14a) Dates defining the periods of recruitment and follow-up	0	0.5	0	0.5	0.5	0.5	0.5	0	0.5	0.5	0.5	0.5	0.5	0.5	0.5	0.5	0.5	0.5	0.5	0.5	0.5	0.5	0.5	0.5	0.5	0.5	0.5	0.5	0.5	0.5	0.5	0.5	0.5	0.5	0.5	0	0.5	0	0.5	0.5	0	0.5	0.5	0	0.5	0.5	0.5	0.5	0
14b) Why the trial ended or was stopped	na	na	0	na	0	0	0	0	0	0	0	0	0	0	0	0	0	0	0	0.5	0	0	na	0	0	0	0	0	0	0	0	0	0	0	0	0	0	0	0	0	0	0	0	0	0	0	0	0	na
15) A table showing baseline demographic and clinical characteristics for each group	1	1	1	0	1	1	1	1	1	1	1	0	1	1	1	1	0	1	0	1	1	1	1	1	1	1	0	1	1	1	1	1	1	1	1	1	1	1	1	1	1	1	1	1	1	1	0	1	0
16) For each group, number of participants (denominator) included in each analysis and whether the analysis was by original assigned groups	0	1	1	1	1	1	1	1	1	1	1	1	1	1	1	1	1	1	0.5	1	1	1	1	1	1	1	1	1	1	1	1	1	1	1	1	1	1	1	1	1	1	1	1	1	1	1	0	1	1
17a) For each primary and secondary outcome, results for each group, and the estimated effect size and its precision (such as 95% confidence interval)	0.5	0	0	0	0	0	0.5	0	0.5	0	0.5	0	0	0.5	0.5	0.5	0	0.5	0.5	0.5	0.5	0	0	0.5	0	0.5	0	0.5	0.5	0	0.5	0.5	0	0.5	0.5	0	0.5	0	0.5	0	0.5	0	0.5	0	1	0	0	0.5	0
17b) For binary outcomes, presentation of both absolute and relative effect sizes is recommended	na	na	na	na	na	na	na	na	na	na	na	na	na	na	na	na	na	na	na	na	na	na	na	na	na	na	na	na	na	na	na	na	0	na	0	na	na	na	na	na	na	na	na	na	na	na	na	na	na
18) Results of any other analyses performed, including subgroup analyses and adjusted analyses, distinguishing pre-specified from exploratory	0	0	1	0	0	1	1	0	0	0	1	1	0	0	0.5	0	0	1	1	0	0	1	0	1	0	1	0	0	1	0	0	1	0	0	0	0	0	0	0	1	0	0	0	0	0	0	0	0	0
19) All important harms or unintended effects in each group (for specific guidance see CONSORT for harms)	0	0	0	0	1	1	0	0	0	1	0	0	0	0	0.5	0	0	0	0	1	0	0	0	0	0	0	1	0	0	0	1	0	0	1	0	0	0	0	0	0	0	0	0	0	0	0	0	0	0
Discussion
20) Trial limitations, addressing sources of potential bias, imprecision, and, if relevant, multiplicity of analyses	1	1	1	1	1	1	1	1	1	1	1	1	1	1	1	1	1	1	1	1	1	1	1	1	1	1	1	1	1	1	1	1	1	1	1	1	1	1	1	1	1	1	1	1	1	1	1	1	1
21) Generalisability (external validity, applicability) of the trial findings	1	1	1	1	1	1	1	1	1	0	1	1	1	1	1	1	1	1	1	1	1	1	1	1	1	1	1	1	1	1	1	1	1	1	0	1	1	1	1	1	1	1	1	0	1	1	1	1	0
22) Interpretation consistent with results, balancing benefits and harms, and considering other relevant evidence	1	1	1	1	1	1	1	1	1	1	1	1	1	1	1	1	1	1	1	1	1	1	1	1	1	1	1	1	1	1	1	1	1	1	1	1	1	1	1	1	1	1	1	1	1	1	1	1	1
Other Information
23) Registration number and name of trial registry	na	na	0	na	1	1	1	0	1	0	1	na	1	1	na	1	1	1	1	1	0	na	1	1	1	1	1	1	1	0	0	1	1	1	1	1	1	1	1	na	0	1	1	na	na	na	na	na	na
24) Where the full trial protocol can be accessed, if available	na	na	0	na	1	0	0	0	0	0	1	0	0	0	0	1	0	0	0	1	0	na	1	1	0	1	0	0	0	0	1	0	1	0	0	0	0	0	0	0	0	0	na	0	0	1	na	0	na
25) Sources of funding and other support (such as supply of drugs), role of funders	1	1	1	1	1	1	1	1	1	0	1	1	1	1	1	1	1	1	1	1	0	1	1	1	1	1	1	1	1	1	1	1	1	1	1	1	1	1	1	0	1	1	1	1	1	1	1	1	1
Total score	11	10	15.5	11.5	16	18.5	16.5	13	18	15.5	20.5	13	14.5	15	15	17	12.5	16.5	13	21	15	17	14.5	20	14	20	16	15.5	19.5	13.5	16.5	18.5	15.5	15.5	15	14.5	15	13	18	14	13	14	15.5	10	13.5	14	9.5	13	8
Total possible score	18	18	24	18	24	24	24	24	24	24	24	20	24	24	20	24	24	24	24	24	24	22	20.5	24	21	24	24	24	24	24	24	24	24.5	24	24.5	24	21	24	24	20	24	21	23	19.5	20	19.5	18.5	19.5	18
Percentage of total score	61.1111	55.5556	64.5833	63.8889	66.6667	77.0833	68.75	54.1667	75	64.5833	85.4167	65	60.4167	62.5	75	70.8333	52.0833	68.75	54.1667	87.5	62.5	77.2727	70.7317	83.3333	66.6667	83.3333	66.6667	64.5833	81.25	56.25	68.75	77.0833	63.2653	64.5833	61.2245	60.4167	71.4286	54.1667	75	70	54.1667	66.6667	67.3913	51.2821	67.5	71.7949	51.3514	66.6667	44.4444
[truncated: 21 more columns]
